# Supplementary material for: Disruption of Erythritol Catabolism via the Deletion of Fructose-Bisphosphate Aldolase (Fba) and Transaldolase (Tal) as a Strategy to Improve the Brucella Rev1 Vaccine
Source: Int J Mol Sci. 2024 Oct 18;25(20):11230. doi: 10.3390/ijms252011230 (PMC11508834; doi:10.3390/ijms252011230)
Supplement: Supplementary file 1 [file ijms-25-11230-s001.zip]

Archive with 1 entries (1 files):
- ijms-3209018-supplementary.pdf
